# Supplementary material for: Dissemination of Spotted Fever Rickettsia Agents in Europe by Migrating Birds
Source: PLoS One. 2010 Jan 5;5(1):e8572. doi: 10.1371/journal.pone.0008572 (PMC2797135; doi:10.1371/journal.pone.0008572)
Supplement: Table S1 — Summary of bird species infested by Ixodes ricinus ticks, number of tick-stages and rickettsia DNA positive tick. (0.03 MB XLS) [file pone.0008572.s001.xls]

## Sheet: Blad1
Bird species	Common name	No. Analysed Ticks	No. Analysed birds	No. (%) birds with infected ticks	No. Larvae	No. (%) positive larvae	No. Nymphs	No. (%) positivenymphs	No. undetermined ticks	No. (%) positive undetermined ticks
Birds with Rickettsia infected ticks
Ground foraging
Erithacus rubecula	European Robin	418	177	26 (15)	285	18 (6)	128	10 (8)	5	1(20)
Luscinia luscinia	Thrush Nightingale	7	4	1 (25)	5	1 (20)	2	1 (50)	0	0
Luscinia svecica	Bluethroat	6	3	1 (33)	0	0	6	1 (17)	0	0
Turdus philomelos	Song Thrush	106	20	2 (10)	70	1 (1)	34	2 (59)	2	0
Turdus iliacus	Redwing	14	7	4 (57)	3	1 (33)	11	6 (55)	0	0
Turdus merula	Common Blackbird	130	37	11(30)	24	0	103	22 (21)	3	2(67)
Sturnus vulgaris	Common Starling	17	10	3 (30)	7	1 (14)	10	2 (20)	0	0
Prunella modularis	Dunnock	8	3	2 (67)	2	1 (50)	6	1 (17)	0	0
Anthus trivialis	Tree Pipit	15	7	2 (29)	9	1 (11)	6	1 (17)	0	0
Carduelis chloris	European Greenfinch	7	7	3 (43)	1	0	6	3 (50)	0	0
Carduelis cannabina	Common Linnet	1	1	1 (100)	0	0	1	1 (100)	0	0
Troglodytes troglodytes	Winter Wren	35	18	3 (17)	25	2 (8)	8	1 (13)	2	0
Other
Dendrocopos major	Great Spotted Woodpecker	4	1	1 (100)	2	0	2	1 (50)	0	0
Sylvia curruca	Lesser Whitethroat	9	7	1 (14)	4	2 (50)	5	0	0	0
Sylvia nisoria	Barred Warbler	3	3	1 (33)	0	0	3	1 (33)	0	0
Phylloscopus sibilatrix	Wood Warbler	1	1	1 (100)	1	1 (100)	0	0	0	0
Phylloscopus trochilus	Willow Warbler	20	18	1 (6)	9	0	11	1 (9)	0	0
Parus major	Great Tit	24	14	1 (71)	15	1 (7)	8	0	1	0
Parus caeruleus	Eurasian Blue Tit	15	7	2 (29)	1	0	12	7 (58)	2	1(50)
Phoenicurus phoenicurus	Common Redstart	23	12	3 (25)	12	1 (8)	10	3 (30)	1	0
Sylvia communis	Common Whitethroat	38	18	7 (39)	23	5 (22)	14	4 (29)	1	0
Total no. of analysed samples for bird species with infected ticks		901	375	77	498	36	386	68	17	4
Total no. of analysed samples all samples included		957	407	77(19)	529	36(7)	409	68(17)	19	4
Data for bird species with none Rickettsia infected ticks is not shown in the table.
