# Supplementary material for: Dissemination of Spotted Fever Rickettsia Agents in Europe by Migrating Birds
Source: PLoS One. 2010 Jan 5;5(1):e8572. doi: 10.1371/journal.pone.0008572 (PMC2797135; doi:10.1371/journal.pone.0008572)
Supplement: Table S2 — Results of PCR and alignment of amplified partial sequences for 17 kDa, ompB and ompA genes for 81 rickettsial DNA tick samples. The score for similar identities or other less similar alternatives are shown in footnotes for most of the sequences. (0.03 MB XLS) [file pone.0008572.s002.xls]

## Sheet: Blad1
Serial no.	Sample	Crossing-point, CP	Fluores- cence	17kDa-F	17kDa-R	ompB-F	ompB-R	ompA-F	ompA-R	Birdspecies	Tick
1	C13	30.52	10	monacensise	sp. IrITA3b	monacensis	monacensis	nd	nd	S.communis	Nymph
2	C16	35.97	8	N	N	monacensis	monacensis	nd	nd	P.phoenicurus	Nymph
3	C17	32.83	10	sp. IrITA3b	sp. IrITA3b	monacensis	monacensis	nd	nd	T.philomelos	Larva
4	C20	36.42	10	sp. IrITA3b	sp. IrITA3b	monacensis	monacensis	nd	nd	A.trivialis	Nymph
5	C23	36.43	11	monacensise	sp. IrITA3b	monacensis	monacensis	nd	nd	P.phoenicus	Nymph
6	C26	36.74	11	monacensise	sp. IrITA3b	monacensis	monacensis	nd	nd	S.curruca	Larva
7	C53	38.51	11	N	N	monacensis	monacensis	nd	nd	L.luscinia	Nymph
8	C56	36.79	10	monacensise	sp. IrITA3b	monacensis	monacensis	nd	nd	C.cannabina	Nymph
9	B 87	36.11	11	monacensise	monacensise	cand. Amblyomiik	monacensis	nd	nd	S.communis	Nymph
10	A26	33.8	1.5	heilongjiangiia	japonicac*	heilongjiangensisg	heilongjiangensisg*	nd	nd	C.chloris	Nymph
11	A28	34.96	1.8	heilongjiangiia	japonicac*	heilongjiangensisg	heilongjiangensisg*	nd	nd	C.chloris	Nymph
12	A29	39.09	1.9	heilongjiangiia	japonicac*	-	-	nd	nd	C.chloris	Nymph
13	A41	24.99	1.6	marmioniid	japonicac*	heilongjiangensisg	heilongjiangensisg*	nd	nd	P.caeruleus	Nymph
14	A42	25.21	1.9	GDM17f	japonicac*	heilongjiangensisg	heilongjiangensisg*	nd	nd	P.caeruleus	Nymph
15	A47	39.66	2	heilongjiangiia*	japonicac*	heilongjiangensisg	heilongjiangensisg	nd	nd	T.iliacus	Nymph
16	A48	37.83	2.6	heilongjiangiia	japonicac*	heilongjiangensisg	heilongjiangensisg	nd	nd	T.iliacus	Nymph
17	A49	38.62	1.6	N	N	heilongjiangensisg	heilongjiangensisg	nd	nd	E.rubecula	Nymph
18	A51	39.55	1.8	N	N	heilongjiangensisg	heilongjiangensisg	nd	nd	T.merula	?
19	L88	23.98	2.8	marmioniid	japonicac*	heilongjiangensisg	heilongjiangensisg*	strain Davousti	strain Davousti	P.caeruleus	Nymph
20	L89	24.92	2.6	japonicac	japonicac*	heilongjiangensisg	heilongjiangensisg*	strain Davousti	strain Davousti	P.caeruleus	Nymph
21	L91	25.04	2.4	marmioniid	japonicac*	heilongjiangensisg	heilongjiangensisg*	nd	nd	P.caeruleus	F
22	L92	23.44	1.8	marmioniid	japonicac*	heilongjiangensisg	heilongjiangensisg*	nd	nd	P.caeruleus	Nymph
23	L93	25.17	2.4	marmioniid	japonicac*	heilongjiangensisg	heilongjiangensisg*	nd	nd	P.caeruleus	Nymph
24	L94	21.99	2.4	marmioniid	japonicac*	heilongjiangensisg	heilongjiangensisg*	nd	nd	P.caeruleus	Nymph
25-81		21.17-39.64	3(7) -13	helvetica	helvetica	helvetica	helvetica	nd	nd
82-90		20.15-38.88	7.0 - 9.0	N	N	N	N
91-100		37,45-41.84	5.5 - 11.5	N	N	N	N
a	Score = japonica, marmionii, sp Hf15, Hl55, GDM17						e	Score=sp777c,tamurae,Ae-8,IrlTA3,IrLTA2
a*	Score = japonica. Other; GDM17, marminoii, Hf151, Hl550						f	Score = marmionii, japonica.
b	Other alt: monacensis, sp777c,tamurae,spAe-8, IrlTA2, Tx140						g	Score =hulinensis
c	Other alt: marmionii, Hf151, Hl550, conorii, rickettsii						g*	Other alt: hulinensis, japonica
c*	Score = c) + heilongjiangii						k	Score =: raoultii, monacensis
d	Score = japonica						N	Negative
nd	not done
